# Supplementary material for: SWEET Transporters for the Nourishment of Embryonic Tissues during Maize Germination
Source: Genes (Basel). 2019 Oct 7;10(10):780. doi: 10.3390/genes10100780 (PMC6826359; doi:10.3390/genes10100780)
Supplement: Supplementary file 1 [file genes-10-00780-s001.zip]

Archive with 9 entries (9 files):
- Fig S1.docx
- Fig S2.docx
- Fig S3.docx
- Fig S4.docx
- Fig S5.docx
- Table S1.docx
- Table S2.docx
- Table S3.docx
- Table S4.docx
